# Supplementary material for: Individual variation in cognitive style reflects foraging and anti-predator strategies in a small mammal
Source: Sci Rep. 2019 Jul 12;9:10157. doi: 10.1038/s41598-019-46582-1 (PMC6626059; doi:10.1038/s41598-019-46582-1)
Supplement: Supplementary file 2 — Supplementary Dataset 1 [file 41598_2019_46582_MOESM2_ESM.xlsx]

## Sheet: GUDs
Experimental day	Enclosure	ID	Sex	Cognitive style/personality	Risk area	GUD
1	3	15_085	F	Fast	LR	1.58
1	3	15_085	F	Fast	HR	1.67
1	4	15_091	F	Fast	LR	1.43
1	4	15_091	F	Fast	HR	1.47
1	2	15_092	F	Slow	LR	1.42
1	2	15_092	F	Slow	HR	1.52
1	3	15_097	F	Slow	LR	1.12
1	3	15_097	F	Slow	HR	1.85
1	2	15_100	F	Slow	LR	1.15
1	2	15_100	F	Slow	HR	1.48
1	2	15_133	F	Fast	LR	1.68
1	2	15_133	F	Fast	HR	1.8
1	4	15_137	F	Slow	LR	1.73
1	4	15_137	F	Slow	HR	1.72
1	4	15_141	F	Slow	LR	1.02
1	4	15_141	F	Slow	HR	1.8
1	1	15_152	M	Slow	LR	1.37
1	1	15_152	M	Slow	HR	1.57
1	1	15_157	M	Fast	LR	1.27
1	1	15_157	M	Fast	HR	1.58
1	4	15_161	F	Fast	LR	1.37
1	4	15_161	F	Fast	HR	1.66
1	1	15_162	F	Slow	LR	1.2
1	1	15_162	F	Slow	HR	1.5
1	1	15_166	M	Slow	LR	1
1	1	15_166	M	Slow	HR	1.84
1	3	15_169	M	Fast	LR	1.05
1	3	15_169	M	Fast	HR	1.27
1	2	15_173	F	Fast	LR	0.69
1	2	15_173	F	Fast	HR	1.9
1	3	15_182	M	Slow	LR	1.28
1	3	15_182	M	Slow	HR	1.37
1	3	15_187	M	Fast	LR	1.73
1	3	15_187	M	Fast	HR	1.82
1	1	15_188	M	Slow	LR	1.33
1	1	15_188	M	Slow	HR	1.55
1	2	15_197	M	Fast	LR	0.5
1	2	15_197	M	Fast	HR	1.03
1	1	15_199	M	Slow	LR	1.15
1	1	15_199	M	Slow	HR	1.62
1	3	15_203	M	Fast	LR	1.52
1	3	15_203	M	Fast	HR	1.6
1	2	15_204	F	Fast	LR	1.2
1	2	15_204	F	Fast	HR	1.73
1	1	15_209	F	Fast	LR	1.26
1	1	15_209	F	Fast	HR	1.77
1	1	15_210	F	Fast	LR	1.51
1	1	15_210	F	Fast	HR	1.64
1	3	15_211	F	Fast	LR	0.16
1	3	15_211	F	Fast	HR	0.2
1	4	15_212	F	Slow	LR	1.6
1	4	15_212	F	Slow	HR	1.7
1	2	15_215	F	Slow	LR	1.16
1	2	15_215	F	Slow	HR	1.7
1	2	15_218	M	Slow	LR	1.42
1	2	15_218	M	Slow	HR	1.55
1	1	15_221	F	Slow	LR	1.34
1	1	15_221	F	Slow	HR	1.61
1	3	15_222	F	Slow	LR	1.7
1	3	15_222	F	Slow	HR	1.7
1	3	15_225	M	Fast	LR	1.17
1	3	15_225	M	Fast	HR	1.7
1	4	15_226	M	Fast	LR	1.6
1	4	15_226	M	Fast	HR	1.65
1	1	15_238	M	Fast	LR	1.61
1	1	15_238	M	Fast	HR	1.94
1	4	15_241	F	Fast	LR	0.82
1	4	15_241	F	Fast	HR	1.38
1	3	15_244	M	Slow	LR	1.42
1	3	15_244	M	Slow	HR	1.83
1	2	15_246	M	Fast	LR	1.07
1	2	15_246	M	Fast	HR	1.88
1	4	15_249	F	Fast	LR	0.61
1	4	15_249	F	Fast	HR	1.81
1	3	15_250	M	Fast	LR	1.74
1	3	15_250	M	Fast	HR	1.76
1	1	15_251	M	Slow	LR	1.71
1	1	15_251	M	Slow	HR	1.7
2	3	15_085	F	Fast	LR	1.43
2	3	15_085	F	Fast	HR	1.5
2	4	15_091	F	Fast	LR	1.28
2	4	15_091	F	Fast	HR	1.32
2	2	15_092	F	Slow	LR	1.03
2	2	15_092	F	Slow	HR	1.83
2	3	15_097	F	Slow	LR	1.15
2	3	15_097	F	Slow	HR	1.84
2	2	15_100	F	Slow	LR	1.2
2	2	15_100	F	Slow	HR	1.57
2	2	15_133	F	Fast	LR	1.45
2	2	15_133	F	Fast	HR	1.52
2	4	15_137	F	Slow	LR	1.64
2	4	15_137	F	Slow	HR	1.8
2	4	15_141	F	Slow	LR	0.93
2	4	15_141	F	Slow	HR	1.9
2	1	15_152	M	Slow	LR	1.26
2	1	15_152	M	Slow	HR	1.82
2	1	15_157	M	Fast	LR	1.19
2	1	15_157	M	Fast	HR	1.47
2	4	15_161	F	Fast	LR	1.29
2	4	15_161	F	Fast	HR	1.63
2	1	15_162	F	Slow	LR	1.3
2	1	15_162	F	Slow	HR	1.37
2	1	15_166	M	Slow	LR	0.97
2	1	15_166	M	Slow	HR	1.65
2	3	15_169	M	Fast	LR	0.88
2	3	15_169	M	Fast	HR	1.38
2	2	15_173	F	Fast	LR	1
2	2	15_173	F	Fast	HR	1.67
2	3	15_182	M	Slow	LR	1.12
2	3	15_182	M	Slow	HR	1.77
2	3	15_187	M	Fast	LR	1.04
2	3	15_187	M	Fast	HR	1.43
2	1	15_188	M	Slow	LR	1.12
2	1	15_188	M	Slow	HR	1.64
2	2	15_197	M	Fast	LR	1.43
2	2	15_197	M	Fast	HR	1.47
2	1	15_199	M	Slow	LR	1.09
2	1	15_199	M	Slow	HR	1.81
2	3	15_203	M	Fast	LR	1.2
2	3	15_203	M	Fast	HR	1.52
2	2	15_204	F	Fast	LR	1.18
2	2	15_204	F	Fast	HR	1.5
2	1	15_209	F	Fast	LR	1.3
2	1	15_209	F	Fast	HR	1.75
2	1	15_210	F	Fast	LR	1.53
2	1	15_210	F	Fast	HR	1.5
2	3	15_211	F	Fast	LR	1.2
2	3	15_211	F	Fast	HR	1.64
2	4	15_212	F	Slow	LR	1.2
2	4	15_212	F	Slow	HR	1.61
2	2	15_215	F	Slow	LR	1.02
2	2	15_215	F	Slow	HR	1.53
2	2	15_218	M	Slow	LR	1.3
2	2	15_218	M	Slow	HR	1.43
2	1	15_221	F	Slow	LR	1.06
2	1	15_221	F	Slow	HR	1.77
2	3	15_222	F	Slow	LR	1.5
2	3	15_222	F	Slow	HR	1.64
2	3	15_225	M	Fast	LR	0.92
2	3	15_225	M	Fast	HR	1.56
2	4	15_226	M	Fast	LR	1.35
2	4	15_226	M	Fast	HR	1.43
2	1	15_238	M	Fast	LR	1.33
2	1	15_238	M	Fast	HR	1.55
2	4	15_241	F	Fast	LR	0.64
2	4	15_241	F	Fast	HR	1.24
2	3	15_244	M	Slow	LR	1.34
2	3	15_244	M	Slow	HR	1.86
2	2	15_246	M	Fast	LR	0.8
2	2	15_246	M	Fast	HR	1.58
2	4	15_249	F	Fast	LR	0.98
2	4	15_249	F	Fast	HR	1.61
2	3	15_250	M	Fast	LR	1.6
2	3	15_250	M	Fast	HR	1.54
2	1	15_251	M	Slow	LR	1.32
2	1	15_251	M	Slow	HR	1.34
3	3	15_085	F	Fast	LR	1.11
3	3	15_085	F	Fast	HR	1.52
3	4	15_091	F	Fast	LR	1.15
3	4	15_091	F	Fast	HR	1.39
3	2	15_092	F	Slow	LR	1.27
3	2	15_092	F	Slow	HR	1.69
3	3	15_097	F	Slow	LR	1.03
3	3	15_097	F	Slow	HR	2
3	2	15_100	F	Slow	LR	1.08
3	2	15_100	F	Slow	HR	1.74
3	2	15_133	F	Fast	LR	1.26
3	2	15_133	F	Fast	HR	1.49
3	4	15_137	F	Slow	LR	1.42
3	4	15_137	F	Slow	HR	1.61
3	4	15_141	F	Slow	LR	0.95
3	4	15_141	F	Slow	HR	1.87
3	1	15_152	M	Slow	LR	1.22
3	1	15_152	M	Slow	HR	1.64
3	1	15_157	M	Fast	LR	1.1
3	1	15_157	M	Fast	HR	1.53
3	4	15_161	F	Fast	LR	1.32
3	4	15_161	F	Fast	HR	1.7
3	1	15_162	F	Slow	LR	0.89
3	1	15_162	F	Slow	HR	1.43
3	1	15_166	M	Slow	LR	0.71
3	1	15_166	M	Slow	HR	1.86
3	3	15_169	M	Fast	LR	0.93
3	3	15_169	M	Fast	HR	1.12
3	2	15_173	F	Fast	LR	0.93
3	2	15_173	F	Fast	HR	1.55
3	3	15_182	M	Slow	LR	0.97
3	3	15_182	M	Slow	HR	1.69
3	3	15_187	M	Fast	LR	0.74
3	3	15_187	M	Fast	HR	1.23
3	1	15_188	M	Slow	LR	1.08
3	1	15_188	M	Slow	HR	1.69
3	2	15_197	M	Fast	LR	0.05
3	2	15_197	M	Fast	HR	0.87
3	1	15_199	M	Slow	LR	0.99
3	1	15_199	M	Slow	HR	2
3	3	15_203	M	Fast	LR	1.02
3	3	15_203	M	Fast	HR	1.41
3	2	15_204	F	Fast	LR	1.22
3	2	15_204	F	Fast	HR	1.62
3	1	15_209	F	Fast	LR	1.29
3	1	15_209	F	Fast	HR	1.47
3	1	15_210	F	Fast	LR	1.42
3	1	15_210	F	Fast	HR	1.24
3	3	15_211	F	Fast	LR	0.7
3	3	15_211	F	Fast	HR	0.3
3	4	15_212	F	Slow	LR	1.2
3	4	15_212	F	Slow	HR	1.74
3	2	15_215	F	Slow	LR	0.86
3	2	15_215	F	Slow	HR	1.8
3	2	15_218	M	Slow	LR	1.18
3	2	15_218	M	Slow	HR	1.67
3	1	15_221	F	Slow	LR	0.98
3	1	15_221	F	Slow	HR	1.92
3	3	15_222	F	Slow	LR	1.2
3	3	15_222	F	Slow	HR	2
3	3	15_225	M	Fast	LR	1.08
3	3	15_225	M	Fast	HR	1.61
3	4	15_226	M	Fast	LR	1.09
3	4	15_226	M	Fast	HR	1.32
3	1	15_238	M	Fast	LR	1.46
3	1	15_238	M	Fast	HR	1.64
3	4	15_241	F	Fast	LR	0.72
3	4	15_241	F	Fast	HR	1.13
3	3	15_244	M	Slow	LR	1.39
3	3	15_244	M	Slow	HR	1.63
3	2	15_246	M	Fast	LR	0.85
3	2	15_246	M	Fast	HR	1.33
3	4	15_249	F	Fast	LR	0.86
3	4	15_249	F	Fast	HR	1.52
3	3	15_250	M	Fast	LR	1.32
3	3	15_250	M	Fast	HR	1.43
3	1	15_251	M	Slow	LR	1.17
3	1	15_251	M	Slow	HR	2
4	3	15_085	F	Fast	LR	1.25
4	3	15_085	F	Fast	HR	1.49
4	4	15_091	F	Fast	LR	1.27
4	4	15_091	F	Fast	HR	1.32
4	2	15_092	F	Slow	LR	0.93
4	2	15_092	F	Slow	HR	1.91
4	3	15_097	F	Slow	LR	0.77
4	3	15_097	F	Slow	HR	1.94
4	2	15_100	F	Slow	LR	0.96
4	2	15_100	F	Slow	HR	2
4	2	15_133	F	Fast	LR	1.31
4	2	15_133	F	Fast	HR	1.44
4	4	15_137	F	Slow	LR	1.22
4	4	15_137	F	Slow	HR	1.94
4	4	15_141	F	Slow	LR	0.9
4	4	15_141	F	Slow	HR	1.98
4	1	15_152	M	Slow	LR	1.07
4	1	15_152	M	Slow	HR	1.94
4	1	15_157	M	Fast	LR	0.93
4	1	15_157	M	Fast	HR	1.25
4	4	15_161	F	Fast	LR	1.17
4	4	15_161	F	Fast	HR	1.56
4	1	15_162	F	Slow	LR	1.15
4	1	15_162	F	Slow	HR	1.58
4	1	15_166	M	Slow	LR	0.65
4	1	15_166	M	Slow	HR	2
4	3	15_169	M	Fast	LR	0.7
4	3	15_169	M	Fast	HR	1.24
4	2	15_173	F	Fast	LR	0.63
4	2	15_173	F	Fast	HR	1.45
4	3	15_182	M	Slow	LR	0.89
4	3	15_182	M	Slow	HR	2
4	3	15_187	M	Fast	LR	0.66
4	3	15_187	M	Fast	HR	1.05
4	1	15_188	M	Slow	LR	0.97
4	1	15_188	M	Slow	HR	1.87
4	2	15_197	M	Fast	LR	1.33
4	2	15_197	M	Fast	HR	1.29
4	1	15_199	M	Slow	LR	0.86
4	1	15_199	M	Slow	HR	2
4	3	15_203	M	Fast	LR	1.13
4	3	15_203	M	Fast	HR	1.4
4	2	15_204	F	Fast	LR	1.16
4	2	15_204	F	Fast	HR	1.48
4	1	15_209	F	Fast	LR	1.14
4	1	15_209	F	Fast	HR	1.39
4	1	15_210	F	Fast	LR	1.28
4	1	15_210	F	Fast	HR	1.42
4	3	15_211	F	Fast	LR	0.19
4	3	15_211	F	Fast	HR	0.22
4	4	15_212	F	Slow	LR	0.72
4	4	15_212	F	Slow	HR	2
4	2	15_215	F	Slow	LR	0.8
4	2	15_215	F	Slow	HR	1.87
4	2	15_218	M	Slow	LR	0.95
4	2	15_218	M	Slow	HR	1.74
4	1	15_221	F	Slow	LR	1.12
4	1	15_221	F	Slow	HR	2
4	3	15_222	F	Slow	LR	0.49
4	3	15_222	F	Slow	HR	2
4	3	15_225	M	Fast	LR	1.12
4	3	15_225	M	Fast	HR	1.4
4	4	15_226	M	Fast	LR	1.21
4	4	15_226	M	Fast	HR	1.24
4	1	15_238	M	Fast	LR	1.32
4	1	15_238	M	Fast	HR	1.42
4	4	15_241	F	Fast	LR	0.43
4	4	15_241	F	Fast	HR	1.22
4	3	15_244	M	Slow	LR	1.17
4	3	15_244	M	Slow	HR	1.97
4	2	15_246	M	Fast	LR	0.88
4	2	15_246	M	Fast	HR	1.4
4	4	15_249	F	Fast	LR	0.65
4	4	15_249	F	Fast	HR	1.01
4	3	15_250	M	Fast	LR	1.3
4	3	15_250	M	Fast	HR	1.55
4	1	15_251	M	Slow	LR	1.12
4	1	15_251	M	Slow	HR	2
5	3	15_085	F	Fast	LR	1.14
5	3	15_085	F	Fast	HR	1.46
5	4	15_091	F	Fast	LR	1.04
5	4	15_091	F	Fast	HR	1.4
5	2	15_092	F	Slow	LR	0.95
5	2	15_092	F	Slow	HR	1.97
5	3	15_097	F	Slow	LR	0.69
5	3	15_097	F	Slow	HR	2
5	2	15_100	F	Slow	LR	1
5	2	15_100	F	Slow	HR	2
5	2	15_133	F	Fast	LR	1.17
5	2	15_133	F	Fast	HR	1.51
5	4	15_137	F	Slow	LR	1
5	4	15_137	F	Slow	HR	2
5	4	15_141	F	Slow	LR	0.88
5	4	15_141	F	Slow	HR	1.95
5	1	15_152	M	Slow	LR	0.87
5	1	15_152	M	Slow	HR	1.98
5	1	15_157	M	Fast	LR	1.04
5	1	15_157	M	Fast	HR	1.32
5	4	15_161	F	Fast	LR	1.13
5	4	15_161	F	Fast	HR	1.42
5	1	15_162	F	Slow	LR	0.76
5	1	15_162	F	Slow	HR	1.7
5	1	15_166	M	Slow	LR	0.83
5	1	15_166	M	Slow	HR	2
5	3	15_169	M	Fast	LR	0.86
5	3	15_169	M	Fast	HR	1.15
5	2	15_173	F	Fast	LR	0.54
5	2	15_173	F	Fast	HR	1.54
5	3	15_182	M	Slow	LR	0.83
5	3	15_182	M	Slow	HR	2
5	3	15_187	M	Fast	LR	0.73
5	3	15_187	M	Fast	HR	0.94
5	1	15_188	M	Slow	LR	0.82
5	1	15_188	M	Slow	HR	2
5	2	15_197	M	Fast	LR	1.25
5	2	15_197	M	Fast	HR	1.17
5	1	15_199	M	Slow	LR	0.94
5	1	15_199	M	Slow	HR	2
5	3	15_203	M	Fast	LR	0.98
5	3	15_203	M	Fast	HR	1.24
5	2	15_204	F	Fast	LR	1.14
5	2	15_204	F	Fast	HR	1.37
5	1	15_209	F	Fast	LR	0.82
5	1	15_209	F	Fast	HR	1.47
5	1	15_210	F	Fast	LR	1.24
5	1	15_210	F	Fast	HR	1.34
5	3	15_211	F	Fast	LR	0.25
5	3	15_211	F	Fast	HR	0.21
5	4	15_212	F	Slow	LR	0.9
5	4	15_212	F	Slow	HR	2
5	2	15_215	F	Slow	LR	0.73
5	2	15_215	F	Slow	HR	1.95
5	2	15_218	M	Slow	LR	0.82
5	2	15_218	M	Slow	HR	1.9
5	1	15_221	F	Slow	LR	0.78
5	1	15_221	F	Slow	HR	2
5	3	15_222	F	Slow	LR	0.29
5	3	15_222	F	Slow	HR	2
5	3	15_225	M	Fast	LR	1.19
5	3	15_225	M	Fast	HR	1.54
5	4	15_226	M	Fast	LR	0.91
5	4	15_226	M	Fast	HR	1.19
5	1	15_238	M	Fast	LR	1.33
5	1	15_238	M	Fast	HR	1.4
5	4	15_241	F	Fast	LR	0.32
5	4	15_241	F	Fast	HR	1.09
5	3	15_244	M	Slow	LR	0.98
5	3	15_244	M	Slow	HR	1.98
5	2	15_246	M	Fast	LR	0.76
5	2	15_246	M	Fast	HR	1.32
5	4	15_249	F	Fast	LR	0.69
5	4	15_249	F	Fast	HR	1.08
5	3	15_250	M	Fast	LR	1.36
5	3	15_250	M	Fast	HR	1.41
5	1	15_251	M	Slow	LR	0.97
5	1	15_251	M	Slow	HR	2

## Sheet: Visits
Experimental day	Enclosure	ID	Sex	Cognitive style/personality	Risk area	Time of day	Number of visits	Duration of visits	Searching	Eating	Vigilance
1	3	15_085	F	Fast	HR	Day	1	22.53	1.808	3.557	17.167
1	3	15_085	F	Fast	LR	Day	1	23.37	7.73	7.265	8.372
1	3	15_085	F	Fast	HR	Night	5	32.26	1.54	14.228	16.494
1	3	15_085	F	Fast	LR	Night	1	22.74	1.933	5.261	15.549
1	4	15_091	F	Fast	HR	Day	1	33.22	4.963	11.961	16.299
1	4	15_091	F	Fast	LR	Day	2	68.1	3.98	42.379	21.742
1	4	15_091	F	Fast	HR	Night	3	111.7	3.899	80.049	27.753
1	4	15_091	F	Fast	LR	Night	3	32.62	1.472	21.832	9.318
1	2	15_092	F	Slow	HR	Day	0	0	0	0	0
1	2	15_092	F	Slow	LR	Day	2	44.87	2.82337	20.7074	21.3392
1	2	15_092	F	Slow	HR	Night	3	44.82	5.53725	17.6188	21.664
1	2	15_092	F	Slow	LR	Night	2	50.67	2.82417	18.3681	29.4777
1	3	15_097	F	Slow	HR	Day	0	0	0	0	0
1	3	15_097	F	Slow	LR	Day	2	57.64	0.481025	23.6962	33.4637
1	3	15_097	F	Slow	HR	Night	1	30.3	1.72123	10.2974	18.2814
1	3	15_097	F	Slow	LR	Night	2	70.77	1.92192	40.3443	28.5028
1	2	15_100	F	Slow	HR	Day	0	0	0	0	0
1	2	15_100	F	Slow	LR	Day	1	87.62	9.94223	31.3087	46.3691
1	2	15_100	F	Slow	HR	Night	1	38.72	2.8188	6.60788	29.2933
1	2	15_100	F	Slow	LR	Night	1	151.46	17.6727	58.1388	75.6485
1	2	15_133	F	Fast	HR	Day	0	0	0	0	0
1	2	15_133	F	Fast	LR	Day	4	145.94	13.895	96.514	35.532
1	2	15_133	F	Fast	HR	Night	2	78.47	5.565	42.178	30.731
1	2	15_133	F	Fast	LR	Night	3	134.17	8.517	85.588	40.068
1	4	15_137	F	Slow	HR	Day	0	0	0	0	0
1	4	15_137	F	Slow	LR	Day	1	112.85	7.41566	50.1524	55.2819
1	4	15_137	F	Slow	HR	Night	2	57.31	7.90841	12.7487	36.6529
1	4	15_137	F	Slow	LR	Night	1	68.32	7.12337	19.5003	41.6963
1	4	15_141	F	Slow	HR	Day	0	0	0	0	0
1	4	15_141	F	Slow	LR	Day	3	93.54	6.27513	34.8147	52.4501
1	4	15_141	F	Slow	HR	Night	3	63.91	4.34868	26.8892	32.6731
1	4	15_141	F	Slow	LR	Night	2	48.67	6.79742	20.4483	21.4243
1	1	15_152	M	Slow	HR	Day	0	0	0	0	0
1	1	15_152	M	Slow	LR	Day	1	214.87	4.86102	86.6614	123.349
1	1	15_152	M	Slow	HR	Night	2	74.11	2.78815	25.5944	45.7275
1	1	15_152	M	Slow	LR	Night	2	279.51	10.3293	135.55	133.63
1	1	15_157	M	Fast	HR	Day	0	0	0	0	0
1	1	15_157	M	Fast	LR	Day	2	55.24	7.346	32.556	15.342
1	1	15_157	M	Fast	HR	Night	1	52.41	1.656	18.244	32.513
1	1	15_157	M	Fast	LR	Night	1	46.88	7.959	23.575	15.342
1	4	15_161	F	Fast	HR	Day	1	28.26	1.267	5.751	21.242
1	4	15_161	F	Fast	LR	Day	2	20.39	2.074	8.474	9.845
1	4	15_161	F	Fast	HR	Night	4	77.53	6.188	26.199	45.139
1	4	15_161	F	Fast	LR	Night	1	27.83	2.246	15.737	9.845
1	1	15_162	F	Slow	HR	Day	1	31.74	0.505968	7.33154	23.9025
1	1	15_162	F	Slow	LR	Day	2	13.86	0.725948	8.07142	5.06263
1	1	15_162	F	Slow	HR	Night	2	42.26	3.10722	17.9533	21.1995
1	1	15_162	F	Slow	LR	Night	3	18.36	0.619169	9.47758	8.26325
1	1	15_166	M	Slow	HR	Day	0	0	0	0	0
1	1	15_166	M	Slow	LR	Day	2	15.66	0.338086	5.29135	10.0306
1	1	15_166	M	Slow	HR	Night	3	71.12	6.37945	18.7923	45.9502
1	1	15_166	M	Slow	LR	Night	3	10.84	0.685443	4.50991	5.64465
1	3	15_169	M	Fast	HR	Day	0	0	0	0	0
1	3	15_169	M	Fast	LR	Day	1	36.86	4.392	23.267	9.197
1	3	15_169	M	Fast	HR	Night	2	60.59	1.908	29.598	29.079
1	3	15_169	M	Fast	LR	Night	2	59.95	7.165	43.211	9.572
1	2	15_173	F	Fast	HR	Day	1	23.24	1.321	2.703	19.219
1	2	15_173	F	Fast	LR	Day	2	31.93	3.54	16.515	11.876
1	2	15_173	F	Fast	HR	Night	3	85.1	4.424	19.819	60.86
1	2	15_173	F	Fast	LR	Night	2	44.25	1.906	23.766	18.576
1	3	15_182	M	Slow	HR	Day	0	0	0	0	0
1	3	15_182	M	Slow	LR	Day	1	67.75	1.65317	18.3569	47.7399
1	3	15_182	M	Slow	HR	Night	1	32.67	3.731	7.64	21.299
1	3	15_182	M	Slow	LR	Night	1	76.39	6.21733	22.4352	47.7375
1	3	15_187	M	Fast	HR	Day	1	18.63	1.268	8.305	9.06
1	3	15_187	M	Fast	LR	Day	2	71.34	8.366	46.575	16.403
1	3	15_187	M	Fast	HR	Night	3	115.23	4.246	29.442	81.543
1	3	15_187	M	Fast	LR	Night	4	60.76	4.913	36.594	19.256
1	1	15_188	M	Slow	HR	Day	0	0	0	0	0
1	1	15_188	M	Slow	LR	Day	1	114.84	6.81783	37.3711	70.6512
1	1	15_188	M	Slow	HR	Night	1	41.71	3.87537	13.8293	24.0043
1	1	15_188	M	Slow	LR	Night	0	0	0	0	0
1	2	15_197	M	Fast	HR	Day	1	17	0.783	5.954	10.259
1	2	15_197	M	Fast	LR	Day	3	62.85	8.077	30.136	24.635
1	2	15_197	M	Fast	HR	Night	4	28.77	2.946	11.056	14.764
1	2	15_197	M	Fast	LR	Night	5	81.3	2.019	49.17	30.11
1	1	15_199	M	Slow	HR	Day	1	17.91	0.626455	7.12017	10.1634
1	1	15_199	M	Slow	LR	Day	1	94.4	3.91221	47.8405	42.6483
1	1	15_199	M	Slow	HR	Night	2	22.35	2.35748	10.1614	9.83116
1	1	15_199	M	Slow	LR	Night	1	41.67	3.91162	18.6012	19.1582
1	3	15_203	M	Fast	HR	Day	1	49.96	2.304	15.539	32.112
1	3	15_203	M	Fast	LR	Day	4	113.34	25.866	49.1	38.373
1	3	15_203	M	Fast	HR	Night	2	76.42	6.228	27.625	42.567
1	3	15_203	M	Fast	LR	Night	2	153.22	18.731	104.339	30.151
1	2	15_204	F	Fast	HR	Day	1	39.37	1.057	6.509	31.803
1	2	15_204	F	Fast	LR	Day	1	109.74	8.315	65.429	35.997
1	2	15_204	F	Fast	HR	Night	6	108.05	9.515	27.748	70.788
1	2	15_204	F	Fast	LR	Night	3	58.62	10.162	25.444	23.014
1	1	15_209	F	Fast	HR	Day	1	39.74	2.562	7.09	30.091
1	1	15_209	F	Fast	LR	Day	3	142.66	12.803	57.703	72.152
1	1	15_209	F	Fast	HR	Night	4	50.61	4.758	19.169	26.684
1	1	15_209	F	Fast	LR	Night	5	81.69	12.301	45.338	24.051
1	1	15_210	F	Fast	HR	Day	0	0	0	0	0
1	1	15_210	F	Fast	LR	Day	3	136.19	26.645	46.823	62.719
1	1	15_210	F	Fast	HR	Night	3	127.25	10.449	61.418	55.378
1	1	15_210	F	Fast	LR	Night	3	112.02	17.764	67.38	26.88
1	3	15_211	F	Fast	HR	Day	0	0	0	0	0
1	3	15_211	F	Fast	LR	Day	2	79.79	4.065	57.149	18.574
1	3	15_211	F	Fast	HR	Night	1	24.32	0.975	5.821	17.525
1	3	15_211	F	Fast	LR	Night	2	64.49	4.583	38.1	21.805
1	4	15_212	F	Slow	HR	Day	1	7.33	1.38624	2.09186	3.8519
1	4	15_212	F	Slow	LR	Day	1	55.19	5.129	10.487	39.574
1	4	15_212	F	Slow	HR	Night	1	45.61	3.08868	18.8391	23.6822
1	4	15_212	F	Slow	LR	Night	1	106.44	9.119	26.967	70.354
1	2	15_215	F	Slow	HR	Day	1	19.07	0.52311	8.15771	10.3892
1	2	15_215	F	Slow	LR	Day	2	28.02	0.763082	5.69661	21.5613
1	2	15_215	F	Slow	HR	Night	2	32.58	2.553	12.695	17.332
1	2	15_215	F	Slow	LR	Night	3	17.31	3.05082	3.64179	10.6174
1	2	15_218	M	Slow	HR	Day	1	21.61	0.658	3.771	17.181
1	2	15_218	M	Slow	LR	Day	2	194.48	3.98698	108.173	82.3196
1	2	15_218	M	Slow	HR	Night	1	44.95	2.80544	18.4139	23.7297
1	2	15_218	M	Slow	LR	Night	3	151.49	15.9482	46.3606	89.1812
1	1	15_221	F	Slow	HR	Day	1	25.68	2.36126	9.23012	14.0886
1	1	15_221	F	Slow	LR	Day	3	72.67	2.3762	29.6654	40.6294
1	1	15_221	F	Slow	HR	Night	1	66.3	4.02188	30.9111	31.3671
1	1	15_221	F	Slow	LR	Night	2	115.45	1.39506	50.5092	63.5448
1	3	15_222	F	Slow	HR	Day	0	0	0	0	0
1	3	15_222	F	Slow	LR	Day	0	0	0	0	0
1	3	15_222	F	Slow	HR	Night	3	50.64	2.97694	18.6126	29.0504
1	3	15_222	F	Slow	LR	Night	1	149.71	4.12815	78.7069	66.8744
1	3	15_225	M	Fast	HR	Day	0	0	0	0	0
1	3	15_225	M	Fast	LR	Day	1	20.06	6.086	7.137	6.838
1	3	15_225	M	Fast	HR	Night	1	51.51	1.083	16.651	33.773
1	3	15_225	M	Fast	LR	Night	1	36.33	6.334	18.353	11.644
1	4	15_226	M	Fast	HR	Day	0	0	0	0	0
1	4	15_226	M	Fast	LR	Day	2	43.33	6.923	16.547	19.863
1	4	15_226	M	Fast	HR	Night	1	44	4.194	18.688	21.119
1	4	15_226	M	Fast	LR	Night	2	36.8	3.567	25.882	7.347
1	1	15_238	M	Fast	HR	Day	1	39.09	3.463	13.811	21.815
1	1	15_238	M	Fast	LR	Day	2	31.69	2.493	6.502	22.693
1	1	15_238	M	Fast	HR	Night	5	87.34	8.081	13.811	65.445
1	1	15_238	M	Fast	LR	Night	1	28.46	2.395	11.559	14.508
1	4	15_241	F	Fast	HR	Day	0	0	0	0	0
1	4	15_241	F	Fast	LR	Day	2	70.71	14.205	30.238	26.264
1	4	15_241	F	Fast	HR	Night	4	108.66	4.503	55.098	49.059
1	4	15_241	F	Fast	LR	Night	3	89.77	14.784	64.257	10.728
1	3	15_244	M	Slow	HR	Day	1	13.61	2.29786	4.61073	6.70142
1	3	15_244	M	Slow	LR	Day	3	18.66	1.947	4.241	12.472
1	3	15_244	M	Slow	HR	Night	1	20.65	3.90981	8.1836	8.55559
1	3	15_244	M	Slow	LR	Night	2	15.67	1.65885	4.59735	9.41381
1	2	15_246	M	Fast	HR	Day	1	68.5	6.715	5.01	56.778
1	2	15_246	M	Fast	LR	Day	4	74.34	3.016	28.865	42.458
1	2	15_246	M	Fast	HR	Night	5	76.16	7.883	15.866	52.41
1	2	15_246	M	Fast	LR	Night	3	114.77	4.525	64.247	45.996
1	4	15_249	F	Fast	HR	Day	0	0	0	0	0
1	4	15_249	F	Fast	LR	Day	2	69.5	7.679	22.114	39.706
1	4	15_249	F	Fast	HR	Night	1	45.44	2.4	21.365	21.673
1	4	15_249	F	Fast	LR	Night	3	140.62	7.088	59.791	73.741
1	3	15_250	M	Fast	HR	Day	1	19.54	2.007	2.937	14.594
1	3	15_250	M	Fast	LR	Day	2	15	1.547	7.252	6.201
1	3	15_250	M	Fast	HR	Night	3	52.98	1.71	26.425	24.85
1	3	15_250	M	Fast	LR	Night	2	21.16	1.744	11.832	7.58
1	1	15_251	M	Slow	HR	Day	0	0	0	0	0
1	1	15_251	M	Slow	LR	Day	3	161.28	2.13911	80.16	78.9809
1	1	15_251	M	Slow	HR	Night	2	75.55	6.26541	28.5279	40.7557
1	1	15_251	M	Slow	LR	Night	2	140.18	7.16115	62.9813	70.0375
2	3	15_085	F	Fast	HR	Day	3	26.95	1.289	5.738	19.922
2	3	15_085	F	Fast	LR	Day	3	51.99	2.357	24.258	25.37
2	3	15_085	F	Fast	HR	Night	4	40.95	4.849	6.216	29.883
2	3	15_085	F	Fast	LR	Night	3	54.02	4.786	28.476	20.758
2	4	15_091	F	Fast	HR	Day	2	83.45	3.136	36.15	44.167
2	4	15_091	F	Fast	LR	Day	3	76.51	5.04	59.832	11.638
2	4	15_091	F	Fast	HR	Night	2	106.42	6.665	58.982	40.77
2	4	15_091	F	Fast	LR	Night	3	79.61	21.488	32.217	25.904
2	2	15_092	F	Slow	HR	Day	2	26.8	0.865065	8.20961	17.7243
2	2	15_092	F	Slow	LR	Day	3	86.12	8.4408	56.8017	20.8775
2	2	15_092	F	Slow	HR	Night	4	37.99	3.9391	8.54522	25.5047
2	2	15_092	F	Slow	LR	Night	2	139.77	6.9064	81.7467	51.1179
2	3	15_097	F	Slow	HR	Day	0	0	0	0	0
2	3	15_097	F	Slow	LR	Day	3	104.45	8.79358	36.3083	59.3482
2	3	15_097	F	Slow	HR	Night	2	34.94	1.7539	10.2454	22.9397
2	3	15_097	F	Slow	LR	Night	2	81.26	9.91685	18.7066	52.6365
2	2	15_100	F	Slow	HR	Day	1	18.36	3.70801	6.41375	8.23824
2	2	15_100	F	Slow	LR	Day	3	182.38	35.9818	57.2103	89.187
2	2	15_100	F	Slow	HR	Night	4	38.77	3.15784	12.8813	22.7298
2	2	15_100	F	Slow	LR	Night	2	215.47	58.7081	33.5996	123.163
2	2	15_133	F	Fast	HR	Day	1	30.71	1.06	7.185	22.467
2	2	15_133	F	Fast	LR	Day	4	219.06	7.56	162.256	49.24
2	2	15_133	F	Fast	HR	Night	3	74.67	2.252	48.082	24.339
2	2	15_133	F	Fast	LR	Night	4	117.7	22.679	72.898	22.123
2	4	15_137	F	Slow	HR	Day	2	18.63	0.325035	9.325	8.97996
2	4	15_137	F	Slow	LR	Day	2	291.43	44.1571	115.165	132.108
2	4	15_137	F	Slow	HR	Night	5	60.38	1.99836	26.5398	31.8408
2	4	15_137	F	Slow	LR	Night	1	218.23	39.1587	98.1028	80.9685
2	4	15_141	F	Slow	HR	Day	3	12.58	2.4598	2.85077	7.26942
2	4	15_141	F	Slow	LR	Day	2	186.96	17.4503	98.1766	71.3331
2	4	15_141	F	Slow	HR	Night	4	48.01	8.23603	19.0784	20.6956
2	4	15_141	F	Slow	LR	Night	2	222.64	40.7188	98.1794	83.7418
2	1	15_152	M	Slow	HR	Day	2	14.22	0.811285	4.17947	9.22925
2	1	15_152	M	Slow	LR	Day	5	380.74	36.3456	211.729	132.665
2	1	15_152	M	Slow	HR	Night	2	60.55	0.691034	14.8117	45.0482
2	1	15_152	M	Slow	LR	Night	3	379.82	70.5499	147.13	162.14
2	1	15_157	M	Fast	HR	Day	1	25.38	3.355	11.701	10.32
2	1	15_157	M	Fast	LR	Day	2	94.87	19.345	64.199	11.329
2	1	15_157	M	Fast	HR	Night	5	49.96	4.271	23.757	21.93
2	1	15_157	M	Fast	LR	Night	2	53.24	17.856	27.514	7.872
2	4	15_161	F	Fast	HR	Day	1	47.78	0.733	8.707	38.337
2	4	15_161	F	Fast	LR	Day	2	36.13	5.003	16.063	15.063
2	4	15_161	F	Fast	HR	Night	8	60.7	5.933	19.379	35.388
2	4	15_161	F	Fast	LR	Night	2	69.87	12.249	41.306	16.318
2	1	15_162	F	Slow	HR	Day	2	13.5	1.31619	5.31279	6.87102
2	1	15_162	F	Slow	LR	Day	5	37.58	0.891953	9.22851	27.4595
2	1	15_162	F	Slow	HR	Night	4	57.55	5.60968	22.6508	29.2896
2	1	15_162	F	Slow	LR	Night	3	42.82	1.51986	13.8417	27.4584
2	1	15_166	M	Slow	HR	Day	1	29.84	0.60602	3.46412	25.7699
2	1	15_166	M	Slow	LR	Day	2	76.66	3.69414	47.7699	25.196
2	1	15_166	M	Slow	HR	Night	6	45.62	0.476083	23.1891	21.9549
2	1	15_166	M	Slow	LR	Night	4	54.44	4.70143	17.6696	32.0689
2	3	15_169	M	Fast	HR	Day	2	43.34	0.356	30.719	12.262
2	3	15_169	M	Fast	LR	Day	3	77.27	6.102	45.985	25.186
2	3	15_169	M	Fast	HR	Night	5	53.59	0.724	42.421	10.445
2	3	15_169	M	Fast	LR	Night	4	83.83	27.797	44.181	11.852
2	2	15_173	F	Fast	HR	Day	0	0	0	0	0
2	2	15_173	F	Fast	LR	Day	5	63.97	3.078	42.853	18.039
2	2	15_173	F	Fast	HR	Night	4	117.59	10.77	24.589	82.226
2	2	15_173	F	Fast	LR	Night	3	80.15	5.473	41.173	33.502
2	3	15_182	M	Slow	HR	Day	0	0	0	0	0
2	3	15_182	M	Slow	LR	Day	1	143.9	27.2004	46.4606	70.24
2	3	15_182	M	Slow	HR	Night	1	30.7	2.14577	6.9705	21.5837
2	3	15_182	M	Slow	LR	Night	1	177.38	22.2545	72.6686	82.4569
2	3	15_187	M	Fast	HR	Day	0	0	0	0	0
2	3	15_187	M	Fast	LR	Day	3	105.37	18.296	73.873	13.203
2	3	15_187	M	Fast	HR	Night	3	171.32	20.82	79.51	70.991
2	3	15_187	M	Fast	LR	Night	4	70.38	13.248	43.386	13.741
2	1	15_188	M	Slow	HR	Day	0	0	0	0	0
2	1	15_188	M	Slow	LR	Day	4	96.88	7.01871	30.2218	59.6395
2	1	15_188	M	Slow	HR	Night	3	52.19	6.07493	11.8968	34.2202
2	1	15_188	M	Slow	LR	Night	3	209.12	15.6233	77.7195	115.777
2	2	15_197	M	Fast	HR	Day	1	12.31	0.499	2.144	9.663
2	2	15_197	M	Fast	LR	Day	4	109.97	14.674	64.383	30.916
2	2	15_197	M	Fast	HR	Night	2	48.05	3.341	15.714	28.99
2	2	15_197	M	Fast	LR	Night	4	74.55	14.674	46.623	13.25
2	1	15_199	M	Slow	HR	Day	1	24	0.780837	7.37946	15.8407
2	1	15_199	M	Slow	LR	Day	2	192.17	16.0176	50.4788	125.675
2	1	15_199	M	Slow	HR	Night	5	48.68	3.81145	20.1611	24.7064
2	1	15_199	M	Slow	LR	Night	2	196.74	31.0905	66.91	98.7385
2	3	15_203	M	Fast	HR	Day	1	31.06	0.613	21.66	8.785
2	3	15_203	M	Fast	LR	Day	3	111.39	22.145	72.513	16.732
2	3	15_203	M	Fast	HR	Night	6	113.39	5.516	64.981	42.891
2	3	15_203	M	Fast	LR	Night	4	148.17	27.066	88.628	32.481
2	2	15_204	F	Fast	HR	Day	0	0	0	0	0
2	2	15_204	F	Fast	LR	Day	4	90.17	19.083	54.872	16.216
2	2	15_204	F	Fast	HR	Night	9	174.87	14.961	87.387	72.522
2	2	15_204	F	Fast	LR	Night	4	158.57	18.335	111.406	28.829
2	1	15_209	F	Fast	HR	Day	3	26.12	2.425	13.296	10.399
2	1	15_209	F	Fast	LR	Day	4	172.08	26.669	103.052	42.36
2	1	15_209	F	Fast	HR	Night	6	82.24	5.657	25.81	50.772
2	1	15_209	F	Fast	LR	Night	4	124.05	17.78	68.701	37.565
2	1	15_210	F	Fast	HR	Day	3	66.97	5.217	25.885	35.865
2	1	15_210	F	Fast	LR	Day	4	130.59	4.807	82.088	43.7
2	1	15_210	F	Fast	HR	Night	4	98.15	18.495	28.042	51.611
2	1	15_210	F	Fast	LR	Night	3	142.83	17.042	82.088	43.7
2	3	15_211	F	Fast	HR	Day	1	10.98	0.242	6.422	4.313
2	3	15_211	F	Fast	LR	Day	3	95.77	35.55	46.482	13.736
2	3	15_211	F	Fast	HR	Night	5	22.69	0.859	8.173	13.657
2	3	15_211	F	Fast	LR	Night	4	128.45	22.728	90.231	15.49
2	4	15_212	F	Slow	HR	Day	0	0	0	0	0
2	4	15_212	F	Slow	LR	Day	4	125.89	21.9563	35.9526	67.9811
2	4	15_212	F	Slow	HR	Night	3	70.15	12.0723	24.4186	33.6611
2	4	15_212	F	Slow	LR	Night	4	241.01	42.6205	53.9297	144.461
2	2	15_215	F	Slow	HR	Day	1	25.8	2.10882	6.98871	16.7025
2	2	15_215	F	Slow	LR	Day	3	91.17	10.446	32.2312	48.4928
2	2	15_215	F	Slow	HR	Night	2	42.34	6.00043	14.2217	22.1189
2	2	15_215	F	Slow	LR	Night	3	218.42	28.241	87.1392	103.04
2	2	15_218	M	Slow	HR	Day	0	0	0	0	0
2	2	15_218	M	Slow	LR	Day	1	254.49	32.026	28.03	194.434
2	2	15_218	M	Slow	HR	Night	4	76.6	1.79193	30.5468	44.2623
2	2	15_218	M	Slow	LR	Night	2	232.92	91.1522	54.4117	87.3561
2	1	15_221	F	Slow	HR	Day	2	29.18	2.06935	7.07921	20.0314
2	1	15_221	F	Slow	LR	Day	2	147.29	6.08279	66.4367	74.7695
2	1	15_221	F	Slow	HR	Night	2	66.34	1.90914	17.0623	47.3686
2	1	15_221	F	Slow	LR	Night	3	191.85	5.61609	58.9189	127.316
2	3	15_222	F	Slow	HR	Day	2	28.73	2.22161	5.35807	21.1503
2	3	15_222	F	Slow	LR	Day	1	95.12	2.74814	47.8045	44.5683
2	3	15_222	F	Slow	HR	Night	4	42.18	4.94735	16.0771	21.1555
2	3	15_222	F	Slow	LR	Night	2	52.98	4.67909	18.5894	29.7106
2	3	15_225	M	Fast	HR	Day	0	0	0	0	0
2	3	15_225	M	Fast	LR	Day	2	85.26	9.027	55.356	20.877
2	3	15_225	M	Fast	HR	Night	3	69.47	6.135	19.245	44.085
2	3	15_225	M	Fast	LR	Night	4	58.89	14.12	32.511	12.261
2	4	15_226	M	Fast	HR	Day	1	18.31	0.139	5.605	12.564
2	4	15_226	M	Fast	LR	Day	3	89.46	6.362	71.053	12.045
2	4	15_226	M	Fast	HR	Night	1	36.39	0.491	6.58	29.316
2	4	15_226	M	Fast	LR	Night	4	95.48	31.06	26.28	38.142
2	1	15_238	M	Fast	HR	Day	0	0	0	0	0
2	1	15_238	M	Fast	LR	Day	3	73.95	6.316	31.927	35.702
2	1	15_238	M	Fast	HR	Night	7	162.32	13.26	62.87	86.191
2	1	15_238	M	Fast	LR	Night	3	88.21	3.401	37.479	47.327
2	4	15_241	F	Fast	HR	Day	1	28.58	0.358	13.217	15.002
2	4	15_241	F	Fast	LR	Day	3	108.46	11.888	76.176	20.392
2	4	15_241	F	Fast	HR	Night	7	89.07	2.624	49.72	36.728
2	4	15_241	F	Fast	LR	Night	4	80.92	20.242	48.702	11.977
2	3	15_244	M	Slow	HR	Day	0	0	0	0	0
2	3	15_244	M	Slow	LR	Day	2	73.53	7.98154	28.0089	37.5396
2	3	15_244	M	Slow	HR	Night	3	57.64	0.597062	14.3005	42.7404
2	3	15_244	M	Slow	LR	Night	3	37.81	4.89126	14.4288	18.49
2	2	15_246	M	Fast	HR	Day	1	81.25	0.608	11.902	68.736
2	2	15_246	M	Fast	LR	Day	3	92.42	9.095	57.428	25.894
2	2	15_246	M	Fast	HR	Night	3	108.07	4.915	42.199	60.955
2	2	15_246	M	Fast	LR	Night	5	179.85	15.486	97.784	66.583
2	4	15_249	F	Fast	HR	Day	0	0	0	0	0
2	4	15_249	F	Fast	LR	Day	5	157.75	3.81	94.768	59.172
2	4	15_249	F	Fast	HR	Night	2	42.47	3.462	9.817	29.189
2	4	15_249	F	Fast	LR	Night	3	114.39	15.238	46.677	52.473
2	3	15_250	M	Fast	HR	Day	1	30.64	0.739	11.779	18.12
2	3	15_250	M	Fast	LR	Day	3	23.95	4.445	12.299	7.201
2	3	15_250	M	Fast	HR	Night	2	69.36	5.42	30.289	33.652
2	3	15_250	M	Fast	LR	Night	2	36.18	6.952	20.068	9.164
2	1	15_251	M	Slow	HR	Day	2	14.52	3.495	4.302	6.723
2	1	15_251	M	Slow	LR	Day	3	266.9	14.8781	165.712	86.3103
2	1	15_251	M	Slow	HR	Night	5	69.27	7.09641	31.5438	30.6308
2	1	15_251	M	Slow	LR	Night	1	409.27	67.7783	194.532	146.96
3	3	15_085	F	Fast	HR	Day	2	32.95	1.75507	9.37917	21.8108
3	3	15_085	F	Fast	LR	Day	4	67.49	9.88762	45.1534	12.444
3	3	15_085	F	Fast	HR	Night	6	99.9	2.20149	27.2336	70.4659
3	3	15_085	F	Fast	LR	Night	3	86.72	13.3593	43.7903	29.5714
3	4	15_091	F	Fast	HR	Day	1	97.38	9.95043	43.6414	43.7912
3	4	15_091	F	Fast	LR	Day	5	72.5	3.82906	52.547	16.1279
3	4	15_091	F	Fast	HR	Night	5	100.08	2.00195	47.9728	50.1053
3	4	15_091	F	Fast	LR	Night	3	87.63	8.04961	47.0479	32.5345
3	2	15_092	F	Slow	HR	Day	0	0	0	0	0
3	2	15_092	F	Slow	LR	Day	3	71.78	13.5495	16.0404	42.1908
3	2	15_092	F	Slow	HR	Night	2	35.84	1.98178	18.4179	15.4403
3	2	15_092	F	Slow	LR	Night	4	110.03	42.1986	34.7871	33.0427
3	3	15_097	F	Slow	HR	Day	0	0	0	0	0
3	3	15_097	F	Slow	LR	Day	5	142.83	12.603	73.7709	56.456
3	3	15_097	F	Slow	HR	Night	0	0	0	0	0
3	3	15_097	F	Slow	LR	Night	4	84.82	1.4817	39.0238	44.3151
3	2	15_100	F	Slow	HR	Day	0	0	0	0	0
3	2	15_100	F	Slow	LR	Day	3	293.43	36.8719	110.924	145.634
3	2	15_100	F	Slow	HR	Night	3	78.11	11.8218	16.6868	49.6014
3	2	15_100	F	Slow	LR	Night	3	343.42	23.7683	85.4679	234.184
3	2	15_133	F	Fast	HR	Day	4	65.18	6.36298	25.4529	33.3602
3	2	15_133	F	Fast	LR	Day	5	224.42	57.5629	100.072	66.7803
3	2	15_133	F	Fast	HR	Night	5	70.52	0.82776	36.4236	33.2716
3	2	15_133	F	Fast	LR	Night	5	155.72	9.23861	117.968	28.5152
3	4	15_137	F	Slow	HR	Day	2	36.96	1.05614	11.9596	23.9442
3	4	15_137	F	Slow	LR	Day	6	298.38	39.1972	102.67	156.514
3	4	15_137	F	Slow	HR	Night	4	73.51	5.54347	25.4086	42.5579
3	4	15_137	F	Slow	LR	Night	4	203.29	7.07541	34.5097	161.704
3	4	15_141	F	Slow	HR	Day	1	27.55	1.38265	13.0997	13.0677
3	4	15_141	F	Slow	LR	Day	2	315.73	28.3903	117.437	169.903
3	4	15_141	F	Slow	HR	Night	3	46.45	3.73948	21.3818	21.3288
3	4	15_141	F	Slow	LR	Night	2	276.76	20.1354	183.195	73.4301
3	1	15_152	M	Slow	HR	Day	1	10.75	2.158	2.71926	5.87273
3	1	15_152	M	Slow	LR	Day	4	440.15	33.6967	269.555	136.898
3	1	15_152	M	Slow	HR	Night	1	41.56	2.85941	16.7094	21.9912
3	1	15_152	M	Slow	LR	Night	6	469.29	10.1834	261.036	198.072
3	1	15_157	M	Fast	HR	Day	1	37.82	0.875639	18.9964	17.9459
3	1	15_157	M	Fast	LR	Day	2	121.11	34.5645	51.7903	34.7592
3	1	15_157	M	Fast	HR	Night	7	85.21	2.61147	45.3865	37.2141
3	1	15_157	M	Fast	LR	Night	3	74.02	9.73817	52.294	11.9828
3	4	15_161	F	Fast	HR	Day	1	59.84	2.21185	31.3714	26.2547
3	4	15_161	F	Fast	LR	Day	2	59.05	7.61522	30.3534	21.0834
3	4	15_161	F	Fast	HR	Night	7	85.14	4.30252	15.8769	64.959
3	4	15_161	F	Fast	LR	Night	3	73.65	4.83929	51.153	17.6597
3	1	15_162	F	Slow	HR	Day	2	39.33	4.96887	14.5626	19.7985
3	1	15_162	F	Slow	LR	Day	1	144.83	3.82612	70.7712	70.2327
3	1	15_162	F	Slow	HR	Night	3	39.95	6.58815	5.55697	27.8049
3	1	15_162	F	Slow	LR	Night	2	168.9	1.3832	35.6017	131.915
3	1	15_166	M	Slow	HR	Day	2	42.14	1.953	18.207	21.98
3	1	15_166	M	Slow	LR	Day	5	109.27	8.7271	34.9392	65.6037
3	1	15_166	M	Slow	HR	Night	4	54.79	2.11619	16.8075	35.8653
3	1	15_166	M	Slow	LR	Night	4	95.89	8.553	52.2298	35.1072
3	3	15_169	M	Fast	HR	Day	3	18.37	0.349877	11.7893	6.23082
3	3	15_169	M	Fast	LR	Day	4	76.47	15.8991	44.5574	16.0148
3	3	15_169	M	Fast	HR	Night	7	81.75	8.1304	58.368	15.2506
3	3	15_169	M	Fast	LR	Night	6	103.8	22.0994	67.1696	14.5334
3	2	15_173	F	Fast	HR	Day	2	30.5	0.781974	16.27	13.447
3	2	15_173	F	Fast	LR	Day	2	97.55	8.61361	66.5698	22.3706
3	2	15_173	F	Fast	HR	Night	5	106.56	6.91058	56.0148	43.6296
3	2	15_173	F	Fast	LR	Night	4	64.6	4.80763	43.7878	16.0049
3	3	15_182	M	Slow	HR	Day	0	0	0	0	0
3	3	15_182	M	Slow	LR	Day	4	169.93	3.43644	27.6983	138.795
3	3	15_182	M	Slow	HR	Night	1	35.67	3.64551	8.92325	23.1002
3	3	15_182	M	Slow	LR	Night	3	215.3	8.27336	52.1969	154.83
3	3	15_187	M	Fast	HR	Day	0	0	0	0	0
3	3	15_187	M	Fast	LR	Day	3	93.74	6.02741	64.2697	23.4409
3	3	15_187	M	Fast	HR	Night	3	255.65	32.19	67.611	155.846
3	3	15_187	M	Fast	LR	Night	3	110.45	6.05992	64.6136	39.7765
3	1	15_188	M	Slow	HR	Day	0	0	0	0	0
3	1	15_188	M	Slow	LR	Day	2	160.91	50.1286	42.3329	68.4485
3	1	15_188	M	Slow	HR	Night	1	36.92	4.78887	9.61974	22.5124
3	1	15_188	M	Slow	LR	Night	2	163.25	26.5802	74.1929	62.4769
3	2	15_197	M	Fast	HR	Day	0	0	0	0	0
3	2	15_197	M	Fast	LR	Day	4	103.21	17.5949	60.2756	25.3355
3	2	15_197	M	Fast	HR	Night	4	117.35	10.797	30.666	75.888
3	2	15_197	M	Fast	LR	Night	4	129.01	7.30889	77.059	44.6421
3	1	15_199	M	Slow	HR	Day	0	0	0	0	0
3	1	15_199	M	Slow	LR	Day	3	158.29	38.1875	31.6365	88.4645
3	1	15_199	M	Slow	HR	Night	0	0	0	0	0
3	1	15_199	M	Slow	LR	Night	3	107.57	17.6369	35.7726	54.1605
3	3	15_203	M	Fast	HR	Day	1	58.32	8.02253	24.65	25.6434
3	3	15_203	M	Fast	LR	Day	6	161.01	26.5587	94.905	39.5414
3	3	15_203	M	Fast	HR	Night	8	122.05	11.0963	19.0534	91.8973
3	3	15_203	M	Fast	LR	Night	4	170.45	12.1574	124.859	33.4297
3	2	15_204	F	Fast	HR	Day	1	80.07	5.27617	20.7722	54.0206
3	2	15_204	F	Fast	LR	Day	3	167.38	51.6379	57.5231	58.2201
3	2	15_204	F	Fast	HR	Night	4	162.56	12.2323	50.2875	100.041
3	2	15_204	F	Fast	LR	Night	4	127.05	39.4347	54.0701	33.541
3	1	15_209	F	Fast	HR	Day	2	46.97	6.32601	19.5763	21.0631
3	1	15_209	F	Fast	LR	Day	4	91.25	12.5322	44.8254	33.8894
3	1	15_209	F	Fast	HR	Night	7	142.34	7.92215	69.9234	64.4864
3	1	15_209	F	Fast	LR	Night	7	183.85	43.3367	89.6251	50.8842
3	1	15_210	F	Fast	HR	Day	4	214.44	31.806	88.431	94.203
3	1	15_210	F	Fast	LR	Day	3	150.31	10.0154	89.7715	50.5201
3	1	15_210	F	Fast	HR	Night	0	0	0	0	0
3	1	15_210	F	Fast	LR	Night	5	218.75	37.7128	143.442	37.5964
3	3	15_211	F	Fast	HR	Day	1	22.26	0.656304	6.26819	15.3311
3	3	15_211	F	Fast	LR	Day	5	108.19	9.23444	75.1151	23.842
3	3	15_211	F	Fast	HR	Night	5	36.76	0.419525	20.0728	16.264
3	3	15_211	F	Fast	LR	Night	4	197.96	13.889	123.856	60.2127
3	4	15_212	F	Slow	HR	Day	2	27.17	1.3219	10.9852	14.8619
3	4	15_212	F	Slow	LR	Day	3	273.37	20.84	102.107	150.423
3	4	15_212	F	Slow	HR	Night	4	52.21	1.32192	16.1011	34.787
3	4	15_212	F	Slow	LR	Night	3	436.18	79.5826	159.32	197.277
3	2	15_215	F	Slow	HR	Day	0	0	0	0	0
3	2	15_215	F	Slow	LR	Day	1	112.48	8.67723	38.2023	65.6004
3	2	15_215	F	Slow	HR	Night	3	70.85	9.17174	25.2053	36.473
3	2	15_215	F	Slow	LR	Night	1	127.76	19.903	26.54	81.317
3	2	15_218	M	Slow	HR	Day	0	0	0	0	0
3	2	15_218	M	Slow	LR	Day	2	152.37	26.5117	35.8857	89.973
3	2	15_218	M	Slow	HR	Night	3	97.56	9.22038	34.6834	53.6572
3	2	15_218	M	Slow	LR	Night	2	442.13	91.1691	111.747	239.211
3	1	15_221	F	Slow	HR	Day	2	14.46	1.01863	1.90819	11.5332
3	1	15_221	F	Slow	LR	Day	3	141.24	18.583	21.6651	100.992
3	1	15_221	F	Slow	HR	Night	4	67.17	0.939972	5.72083	60.5092
3	1	15_221	F	Slow	LR	Night	5	268.05	92.4264	47.8254	127.798
3	3	15_222	F	Slow	HR	Day	0	0	0	0	0
3	3	15_222	F	Slow	LR	Day	7	226.95	23.27	75.3104	128.37
3	3	15_222	F	Slow	HR	Night	0	0	0	0	0
3	3	15_222	F	Slow	LR	Night	5	215.17	37.1867	137.441	40.5419
3	3	15_225	M	Fast	HR	Day	1	38.35	1.9971	12.3271	24.0248
3	3	15_225	M	Fast	LR	Day	6	94.22	25.0167	42.0259	27.1723
3	3	15_225	M	Fast	HR	Night	7	70.15	7.53609	41.2436	21.3663
3	3	15_225	M	Fast	LR	Night	4	125.96	46.5444	54.3992	25.0217
3	4	15_226	M	Fast	HR	Day	1	24.07	1.04005	13.5113	9.51963
3	4	15_226	M	Fast	LR	Day	2	53.9	6.22156	35.1598	12.513
3	4	15_226	M	Fast	HR	Night	5	54.57	3.87013	12.2565	38.4473
3	4	15_226	M	Fast	LR	Night	3	96.34	14.9971	45.8868	35.4549
3	1	15_238	M	Fast	HR	Day	1	65.57	7.10789	16.0759	42.3892
3	1	15_238	M	Fast	LR	Day	3	63.09	4.07373	28.2785	30.7333
3	1	15_238	M	Fast	HR	Night	8	144.25	42.0383	47.6808	54.5266
3	1	15_238	M	Fast	LR	Night	3	117.06	2.87239	59.6762	54.5122
3	4	15_241	F	Fast	HR	Day	0	0	0	0	0
3	4	15_241	F	Fast	LR	Day	3	112.92	30.1418	69.3966	13.3806
3	4	15_241	F	Fast	HR	Night	4	154.48	23.364	49.833	81.285
3	4	15_241	F	Fast	LR	Night	5	231.2	56.7716	124.686	49.7466
3	3	15_244	M	Slow	HR	Day	1	18.68	2.67271	2.67771	13.3296
3	3	15_244	M	Slow	LR	Day	2	39.67	4.9643	16.6787	18.028
3	3	15_244	M	Slow	HR	Night	3	38.83	3.54254	15.647	19.6395
3	3	15_244	M	Slow	LR	Night	1	41.08	2.86585	9.21382	28.9993
3	2	15_246	M	Fast	HR	Day	3	99.22	11.4237	48.1838	39.6125
3	2	15_246	M	Fast	LR	Day	5	143.4	21.8478	75.6227	45.9266
3	2	15_246	M	Fast	HR	Night	5	186.06	41.8117	95.3079	48.9413
3	2	15_246	M	Fast	LR	Night	5	176.75	26.0822	106.058	44.6134
3	4	15_249	F	Fast	HR	Day	3	42.1	1.87587	11.5491	28.67
3	4	15_249	F	Fast	LR	Day	5	227.44	27.3035	123.358	76.7805
3	4	15_249	F	Fast	HR	Night	7	63.3	0.869218	31.9219	30.5128
3	4	15_249	F	Fast	LR	Night	5	142.71	5.53737	69.8907	67.2855
3	3	15_250	M	Fast	HR	Day	4	64.25	6.132	37.482	20.631
3	3	15_250	M	Fast	LR	Day	4	44.84	7.41162	25.9502	11.4792
3	3	15_250	M	Fast	HR	Night	0	0	0	0	0
3	3	15_250	M	Fast	LR	Night	5	72.7	5.17867	47.4073	20.118
3	1	15_251	M	Slow	HR	Day	0	0	0	0	0
3	1	15_251	M	Slow	LR	Day	3	291.34	8.56442	54.4991	228.276
3	1	15_251	M	Slow	HR	Night	0	0	0	0	0
3	1	15_251	M	Slow	LR	Night	2	406.51	7.84726	76.8345	321.83
4	3	15_085	F	Fast	HR	Day	2	27.61	1.07566	13.6389	12.8994
4	3	15_085	F	Fast	LR	Day	5	103.77	4.856	77.691	21.22
4	3	15_085	F	Fast	HR	Night	6	68.6	7.79252	16.0297	44.7728
4	3	15_085	F	Fast	LR	Night	6	60.84	8.268	36.56	16.008
4	4	15_091	F	Fast	HR	Day	4	84.65	14.7646	23.5796	46.3032
4	4	15_091	F	Fast	LR	Day	6	121.7	24.339	87.446	9.91
4	4	15_091	F	Fast	HR	Night	8	140.03	12.7591	61.9955	65.2741
4	4	15_091	F	Fast	LR	Night	8	120.19	21.584	77.547	21.059
4	2	15_092	F	Slow	HR	Day	0	0	0	0	0
4	2	15_092	F	Slow	LR	Day	4	127.62	40.4876	25.9827	61.1489
4	2	15_092	F	Slow	HR	Night	1	25.98	0.568738	5.75523	19.656
4	2	15_092	F	Slow	LR	Night	4	163.21	18.6762	36.1964	108.337
4	3	15_097	F	Slow	HR	Day	1	6.19	0.0970506	0.284602	5.80855
4	3	15_097	F	Slow	LR	Day	4	201.96	28.6942	30.1792	143.086
4	3	15_097	F	Slow	HR	Night	0	0	0	0	0
4	3	15_097	F	Slow	LR	Night	5	286.82	32.5555	142.032	112.234
4	2	15_100	F	Slow	HR	Day	0	0	0	0	0
4	2	15_100	F	Slow	LR	Day	3	710.02	101.674	257.451	350.896
4	2	15_100	F	Slow	HR	Night	0	0	0	0	0
4	2	15_100	F	Slow	LR	Night	4	586.61	20.7298	326.362	239.518
4	2	15_133	F	Fast	HR	Day	3	46.09	1.32922	27.9914	16.7663
4	2	15_133	F	Fast	LR	Day	4	252.02	47.011	201.567	3.445
4	2	15_133	F	Fast	HR	Night	4	93.68	6.99068	36.5267	50.1686
4	2	15_133	F	Fast	LR	Night	5	213.87	50.928	158.374	4.566
4	4	15_137	F	Slow	HR	Day	0	0	0	0	0
4	4	15_137	F	Slow	LR	Day	8	449.23	87.6106	108.408	253.212
4	4	15_137	F	Slow	HR	Night	1	25.96	0.451899	5.10743	20.4007
4	4	15_137	F	Slow	LR	Night	5	374.31	13.3515	146.1	214.859
4	4	15_141	F	Slow	HR	Day	2	11.28	0.148953	1.09398	10.0374
4	4	15_141	F	Slow	LR	Day	4	548.58	50.9108	312.296	185.373
4	4	15_141	F	Slow	HR	Night	3	19.78	0.591566	4.0098	15.1786
4	4	15_141	F	Slow	LR	Night	2	574.22	80.2698	176.271	317.679
4	1	15_152	M	Slow	HR	Day	2	21.91	0.509724	0.302903	21.0974
4	1	15_152	M	Slow	LR	Day	5	401.78	8.17067	207.058	186.551
4	1	15_152	M	Slow	HR	Night	2	21.95	0.154167	0.33554	21.4603
4	1	15_152	M	Slow	LR	Night	7	336.84	5.74279	170.842	160.256
4	1	15_157	M	Fast	HR	Day	4	36	2.63458	6.82788	26.5415
4	1	15_157	M	Fast	LR	Day	3	99.65	14.573	76.968	8.112
4	1	15_157	M	Fast	HR	Night	7	98.05	4.28934	41.4337	52.33
4	1	15_157	M	Fast	LR	Night	3	121.41	9.715	106.289	5.408
4	4	15_161	F	Fast	HR	Day	2	62.41	4.21255	31.045	27.1528
4	4	15_161	F	Fast	LR	Day	4	68.28	11.479	44.709	12.087
4	4	15_161	F	Fast	HR	Night	7	99.16	2.82652	30.4768	65.8551
4	4	15_161	F	Fast	LR	Night	3	116.99	45.917	46.533	24.54
4	1	15_162	F	Slow	HR	Day	3	25.84	2.74787	8.16977	14.9224
4	1	15_162	F	Slow	LR	Day	2	182.71	21.2848	71.6947	89.7305
4	1	15_162	F	Slow	HR	Night	2	36.53	5.61822	12.8009	18.1109
4	1	15_162	F	Slow	LR	Night	2	135.3	10.7744	56.5757	67.9506
4	1	15_166	M	Slow	HR	Day	0	0	0	0	0
4	1	15_166	M	Slow	LR	Day	3	98.83	3.81284	48.6311	46.3869
4	1	15_166	M	Slow	HR	Night	0	0	0	0	0
4	1	15_166	M	Slow	LR	Night	3	120.41	8.14373	40.6029	71.6621
4	3	15_169	M	Fast	HR	Day	2	34.97	3.65555	14.4072	16.9043
4	3	15_169	M	Fast	LR	Day	5	79.12	23.693	50.119	5.31
4	3	15_169	M	Fast	HR	Night	10	87.17	15.147	44.0998	27.9257
4	3	15_169	M	Fast	LR	Night	8	160.21	55.283	97.29	7.641
4	2	15_173	F	Fast	HR	Day	3	51.47	3.50889	23.5365	24.4196
4	2	15_173	F	Fast	LR	Day	6	112.37	25.231	71.731	15.411
4	2	15_173	F	Fast	HR	Night	5	108.58	8.4096	21.4586	78.7118
4	2	15_173	F	Fast	LR	Night	8	97.16	25.231	47.821	24.105
4	3	15_182	M	Slow	HR	Day	0	0	0	0	0
4	3	15_182	M	Slow	LR	Day	2	338.06	22.3273	92.4342	223.3
4	3	15_182	M	Slow	HR	Night	0	0	0	0	0
4	3	15_182	M	Slow	LR	Night	3	239.08	19.8521	98.2392	120.988
4	3	15_187	M	Fast	HR	Day	3	77.12	13.143	26.5758	37.4008
4	3	15_187	M	Fast	LR	Day	7	94.28	9.337	61.569	23.379
4	3	15_187	M	Fast	HR	Night	5	137.03	22.3447	35.9612	78.7263
4	3	15_187	M	Fast	LR	Night	4	159	10.961	137.041	11.002
4	1	15_188	M	Slow	HR	Day	0	0	0	0	0
4	1	15_188	M	Slow	LR	Day	5	181.75	30.2194	65.2021	86.328
4	1	15_188	M	Slow	HR	Night	1	14.59	1.52325	6.64235	6.4239
4	1	15_188	M	Slow	LR	Night	4	338.71	29.6055	133.006	176.101
4	2	15_197	M	Fast	HR	Day	4	56.34	1.10166	24.0709	31.1715
4	2	15_197	M	Fast	LR	Day	5	143.71	5.243	111.91	26.557
4	2	15_197	M	Fast	HR	Night	5	93.6	2.38871	54.344	36.8623
4	2	15_197	M	Fast	LR	Night	7	161.24	14.177	126.197	20.866
4	1	15_199	M	Slow	HR	Day	0	0	0	0	0
4	1	15_199	M	Slow	LR	Day	3	341.43	13.3886	136.361	191.681
4	1	15_199	M	Slow	HR	Night	0	0	0	0	0
4	1	15_199	M	Slow	LR	Night	5	482.26	21.8552	272.05	188.354
4	3	15_203	M	Fast	HR	Day	3	220.88	26.489	101.23	93.163
4	3	15_203	M	Fast	LR	Day	4	182.61	34.527	122.731	25.349
4	3	15_203	M	Fast	HR	Night	0	0	0	0	0
4	3	15_203	M	Fast	LR	Night	5	252.46	61.381	169.485	21.594
4	2	15_204	F	Fast	HR	Day	2	101.72	13.5389	39.4774	48.706
4	2	15_204	F	Fast	LR	Day	7	124.5	35.571	70.726	18.202
4	2	15_204	F	Fast	HR	Night	9	171.69	25.7119	99.727	46.2491
4	2	15_204	F	Fast	LR	Night	7	197.64	38.535	120.426	38.678
4	1	15_209	F	Fast	HR	Day	3	61.22	6.44574	20.2595	34.5163
4	1	15_209	F	Fast	LR	Day	4	191.58	23.546	129.809	38.225
4	1	15_209	F	Fast	HR	Night	7	129.18	5.06418	83.2657	40.851
4	1	15_209	F	Fast	LR	Night	4	185.83	25.508	140.626	19.692
4	1	15_210	F	Fast	HR	Day	1	45.64	3.84855	19.4286	22.3629
4	1	15_210	F	Fast	LR	Day	9	165.25	31.94	94.294	39.018
4	1	15_210	F	Fast	HR	Night	11	110.28	19.139	37.8093	53.3263
4	1	15_210	F	Fast	LR	Night	5	237.71	20.421	167.635	49.659
4	3	15_211	F	Fast	HR	Day	2	26.94	1.87246	13.6645	11.404
4	3	15_211	F	Fast	LR	Day	5	95.83	8.26	75.983	11.585
4	3	15_211	F	Fast	HR	Night	11	55.88	6.07762	31.6576	18.1478
4	3	15_211	F	Fast	LR	Night	9	162.29	17.554	129.376	15.357
4	4	15_212	F	Slow	HR	Day	0	0	0	0	0
4	4	15_212	F	Slow	LR	Day	5	313.23	27.53	145.01	140.69
4	4	15_212	F	Slow	HR	Night	0	0	0	0	0
4	4	15_212	F	Slow	LR	Night	5	243.44	7.12683	47.163	189.15
4	2	15_215	F	Slow	HR	Day	1	17.71	0.804163	8.88153	8.02376
4	2	15_215	F	Slow	LR	Day	2	183.42	3.23063	66.8487	113.341
4	2	15_215	F	Slow	HR	Night	2	34.65	1.6022	17.692	15.3559
4	2	15_215	F	Slow	LR	Night	3	255.26	6.51298	171.621	77.1259
4	2	15_218	M	Slow	HR	Day	1	15	1.55375	4.678	8.76825
4	2	15_218	M	Slow	LR	Day	3	554.99	80.2511	114.13	360.609
4	2	15_218	M	Slow	HR	Night	2	23.49	3.74938	8.97057	10.7701
4	2	15_218	M	Slow	LR	Night	3	652.38	27.7227	367.97	256.689
4	1	15_221	F	Slow	HR	Day	0	0	0	0	0
4	1	15_221	F	Slow	LR	Day	5	271.62	93.2187	46.3713	132.03
4	1	15_221	F	Slow	HR	Night	0	0	0	0	0
4	1	15_221	F	Slow	LR	Night	7	228.21	21.9359	66.4648	139.809
4	3	15_222	F	Slow	HR	Day	0	0	0	0	0
4	3	15_222	F	Slow	LR	Day	6	269.93	19.9855	76.618	173.327
4	3	15_222	F	Slow	HR	Night	0	0	0	0	0
4	3	15_222	F	Slow	LR	Night	4	195.14	7.87925	89.1269	98.1339
4	3	15_225	M	Fast	HR	Day	4	45.28	1.79229	16.9178	26.5655
4	3	15_225	M	Fast	LR	Day	3	145.91	4.26	131.055	10.599
4	3	15_225	M	Fast	HR	Night	11	84.32	5.97278	44.2678	34.0804
4	3	15_225	M	Fast	LR	Night	4	79.95	16.026	50.966	12.955
4	4	15_226	M	Fast	HR	Day	3	44.21	2.26254	16.1984	25.7501
4	4	15_226	M	Fast	LR	Day	3	59.01	3.643	42.232	13.137
4	4	15_226	M	Fast	HR	Night	10	49.28	1.51373	24.5987	23.1686
4	4	15_226	M	Fast	LR	Night	5	143.57	14.573	114.183	14.814
4	1	15_238	M	Fast	HR	Day	3	91.8	7.37565	46.8785	37.5428
4	1	15_238	M	Fast	LR	Day	3	157.27	5.718	87.533	64.017
4	1	15_238	M	Fast	HR	Night	8	123.08	14.9508	71.7871	36.34
4	1	15_238	M	Fast	LR	Night	3	149.11	7.58	111.405	30.126
4	4	15_241	F	Fast	HR	Day	0	0	0	0	0
4	4	15_241	F	Fast	LR	Day	6	114.15	35.109	73.732	5.312
4	4	15_241	F	Fast	HR	Night	5	220.25	13.721	111.908	94.625
4	4	15_241	F	Fast	LR	Night	6	203.67	57.283	143.127	3.256
4	3	15_244	M	Slow	HR	Day	0	0	0	0	0
4	3	15_244	M	Slow	LR	Day	2	164.43	21.5724	43.7119	99.1457
4	3	15_244	M	Slow	HR	Night	3	22.15	0.474915	4.70217	16.9724
4	3	15_244	M	Slow	LR	Night	3	149.63	14.6163	46.0693	88.9444
4	2	15_246	M	Fast	HR	Day	4	97.12	7.83812	64.8398	24.4401
4	2	15_246	M	Fast	LR	Day	4	189.9	15.106	133.995	40.802
4	2	15_246	M	Fast	HR	Night	11	210.13	46.7004	57.8172	105.612
4	2	15_246	M	Fast	LR	Night	4	160.07	26.856	97.031	36.183
4	4	15_249	F	Fast	HR	Day	4	103.38	7.055	35.761	60.56
4	4	15_249	F	Fast	LR	Day	6	204.14	11.602	131.784	60.752
4	4	15_249	F	Fast	HR	Night	0	0	0	0	0
4	4	15_249	F	Fast	LR	Night	8	134.11	12.075	87.856	34.173
4	3	15_250	M	Fast	HR	Day	3	36.33	4.48161	6.62112	25.2253
4	3	15_250	M	Fast	LR	Day	5	79.5	4.864	57.246	17.385
4	3	15_250	M	Fast	HR	Night	4	89.84	3.7367	47.5335	38.5688
4	3	15_250	M	Fast	LR	Night	6	60.72	9.441	38.164	13.115
4	1	15_251	M	Slow	HR	Day	0	0	0	0	0
4	1	15_251	M	Slow	LR	Day	6	387.92	28.4057	124.844	234.671
4	1	15_251	M	Slow	HR	Night	0	0	0	0	0
4	1	15_251	M	Slow	LR	Night	5	771.69	57.9075	404.222	309.558
5	3	15_085	F	Fast	HR	Day	3	54.68	4.93644	31.3131	18.4291
5	3	15_085	F	Fast	LR	Day	8	59.68	10.3554	43.0021	6.32255
5	3	15_085	F	Fast	HR	Night	9	90.9	2.79472	25.8524	62.2585
5	3	15_085	F	Fast	LR	Night	8	114.63	24.4261	61.6962	28.5096
5	4	15_091	F	Fast	HR	Day	1	90.33	14.1178	44.8957	31.312
5	4	15_091	F	Fast	LR	Day	10	83.04	6.05069	65.0205	11.9668
5	4	15_091	F	Fast	HR	Night	10	174.05	11.5076	36.5924	125.954
5	4	15_091	F	Fast	LR	Night	7	123.39	15.066	77.3049	31.0191
5	2	15_092	F	Slow	HR	Day	0	0	0	0	0
5	2	15_092	F	Slow	LR	Day	5	200.13	8.04003	67.1399	124.95
5	2	15_092	F	Slow	HR	Night	3	24.41	0.154428	0.359415	23.8962
5	2	15_092	F	Slow	LR	Night	3	270.5	26.1118	104.484	139.904
5	3	15_097	F	Slow	HR	Day	0	0	0	0	0
5	3	15_097	F	Slow	LR	Day	3	247.41	13.5667	104.549	129.294
5	3	15_097	F	Slow	HR	Night	0	0	0	0	0
5	3	15_097	F	Slow	LR	Night	4	221.63	6.67306	142.856	72.1011
5	2	15_100	F	Slow	HR	Day	0	0	0	0	0
5	2	15_100	F	Slow	LR	Day	4	468.92	37.2513	235.67	195.998
5	2	15_100	F	Slow	HR	Night	0	0	0	0	0
5	2	15_100	F	Slow	LR	Night	7	604.05	48.5681	319.965	235.516
5	2	15_133	F	Fast	HR	Day	3	100.44	6.27181	62.586	31.5802
5	2	15_133	F	Fast	LR	Day	7	326.27	37.9198	240.946	47.3997
5	2	15_133	F	Fast	HR	Night	11	102.64	1.63704	68.0211	32.9769
5	2	15_133	F	Fast	LR	Night	5	214.9	38.385	144.349	32.1634
5	4	15_137	F	Slow	HR	Day	0	0	0	0	0
5	4	15_137	F	Slow	LR	Day	5	388.13	68.0262	161.089	159.015
5	4	15_137	F	Slow	HR	Night	0	0	0	0	0
5	4	15_137	F	Slow	LR	Night	7	250.87	20.5804	130.641	99.6489
5	4	15_141	F	Slow	HR	Day	0	0	0	0	0
5	4	15_141	F	Slow	LR	Day	4	291.62	14.9884	143.124	133.508
5	4	15_141	F	Slow	HR	Night	1	32.97	0.715749	7.18053	25.0737
5	4	15_141	F	Slow	LR	Night	4	436.73	11.2047	180.55	244.975
5	1	15_152	M	Slow	HR	Day	0	0	0	0	0
5	1	15_152	M	Slow	LR	Day	6	298.72	44.2231	56.4347	198.062
5	1	15_152	M	Slow	HR	Night	1	20.72	0.404	3.47877	16.8367
5	1	15_152	M	Slow	LR	Night	5	319.53	43.1033	125.347	151.08
5	1	15_157	M	Fast	HR	Day	2	34.84	3.68135	21.8747	9.28393
5	1	15_157	M	Fast	LR	Day	3	83.76	11.0113	60.4404	12.3056
5	1	15_157	M	Fast	HR	Night	6	161.98	27.9551	70.6479	63.3674
5	1	15_157	M	Fast	LR	Night	4	116.75	26.147	78.2821	12.3159
5	4	15_161	F	Fast	HR	Day	0	0	0	0	0
5	4	15_161	F	Fast	LR	Day	6	82.26	5.87912	68.1596	8.22532
5	4	15_161	F	Fast	HR	Night	4	209.78	11.357	94.185	104.235
5	4	15_161	F	Fast	LR	Night	6	129.98	23.9465	66.1703	39.8586
5	1	15_162	F	Slow	HR	Day	0	0	0	0	0
5	1	15_162	F	Slow	LR	Day	3	212.35	35.7883	117.444	59.1171
5	1	15_162	F	Slow	HR	Night	1	48.5	0.950217	22.2366	25.3139
5	1	15_162	F	Slow	LR	Night	2	195.26	17.7704	60.8607	116.629
5	1	15_166	M	Slow	HR	Day	0	0	0	0	0
5	1	15_166	M	Slow	LR	Day	4	147.54	6.53984	84.5427	56.4574
5	1	15_166	M	Slow	HR	Night	0	0	0	0	0
5	1	15_166	M	Slow	LR	Night	6	198.11	12.7718	75.0709	110.267
5	3	15_169	M	Fast	HR	Day	5	51.77	6.0795	26.0509	19.6366
5	3	15_169	M	Fast	LR	Day	3	64.85	9.21814	38.8537	16.7761
5	3	15_169	M	Fast	HR	Night	9	104.68	18.0002	59.9131	26.7617
5	3	15_169	M	Fast	LR	Night	5	76.76	16.4373	50.2469	10.0728
5	2	15_173	F	Fast	HR	Day	3	106.42	10.3698	62.7606	33.2866
5	2	15_173	F	Fast	LR	Day	6	150.06	20.4234	89.1058	40.5348
5	2	15_173	F	Fast	HR	Night	6	155.05	16.607	78.2489	60.1951
5	2	15_173	F	Fast	LR	Night	8	75.98	13.4633	53.3024	9.21522
5	3	15_182	M	Slow	HR	Day	0	0	0	0	0
5	3	15_182	M	Slow	LR	Day	4	225.9	10.8774	57.1957	157.827
5	3	15_182	M	Slow	HR	Night	0	0	0	0	0
5	3	15_182	M	Slow	LR	Night	5	353.65	5.46049	219.253	128.937
5	3	15_187	M	Fast	HR	Day	3	41.23	1.75582	25.3848	14.0894
5	3	15_187	M	Fast	LR	Day	5	101.2	9.77263	63.4387	27.9881
5	3	15_187	M	Fast	HR	Night	7	194.43	26.0309	99.62	68.7791
5	3	15_187	M	Fast	LR	Night	5	166.82	38.2127	92.8169	35.788
5	1	15_188	M	Slow	HR	Day	0	0	0	0	0
5	1	15_188	M	Slow	LR	Day	5	265.21	60.4048	142.163	62.6418
5	1	15_188	M	Slow	HR	Night	0	0	0	0	0
5	1	15_188	M	Slow	LR	Night	6	280.03	26.1896	129.681	124.16
5	2	15_197	M	Fast	HR	Day	1	49.52	5.62929	21.5264	22.3667
5	2	15_197	M	Fast	LR	Day	5	152.34	14.205	99.4146	38.7194
5	2	15_197	M	Fast	HR	Night	7	87.23	16.1214	50.3791	20.7255
5	2	15_197	M	Fast	LR	Night	6	127.21	35.1176	63.9914	28.1022
5	1	15_199	M	Slow	HR	Day	0	0	0	0	0
5	1	15_199	M	Slow	LR	Day	3	334.81	49.439	67.2325	218.139
5	1	15_199	M	Slow	HR	Night	0	0	0	0	0
5	1	15_199	M	Slow	LR	Night	4	355.67	49.4742	78.9667	227.228
5	3	15_203	M	Fast	HR	Day	1	99.52	5.61959	52.3762	41.5212
5	3	15_203	M	Fast	LR	Day	5	233.3	13.6586	195.309	24.3307
5	3	15_203	M	Fast	HR	Night	7	167.31	3.97114	102.881	60.4615
5	3	15_203	M	Fast	LR	Night	6	267.09	30.4816	209.443	27.165
5	2	15_204	F	Fast	HR	Day	2	66.93	5.64201	32.6627	28.6272
5	2	15_204	F	Fast	LR	Day	4	132.17	15.0375	94.3785	22.753
5	2	15_204	F	Fast	HR	Night	9	242.27	90.3459	63.9444	87.9787
5	2	15_204	F	Fast	LR	Night	5	201.13	29.6632	128.355	43.1077
5	1	15_209	F	Fast	HR	Day	4	45.98	4.62478	30.3402	11.01
5	1	15_209	F	Fast	LR	Day	5	173.51	22.73	120.422	30.3611
5	1	15_209	F	Fast	HR	Night	10	152.36	11.9134	78.1547	62.2878
5	1	15_209	F	Fast	LR	Night	6	198.34	20.6382	145.242	32.4576
5	1	15_210	F	Fast	HR	Day	4	61.95	8.99505	28.936	24.0135
5	1	15_210	F	Fast	LR	Day	7	139.42	7.8296	108.023	23.5649
5	1	15_210	F	Fast	HR	Night	9	130.22	7.57196	54.8011	67.845
5	1	15_210	F	Fast	LR	Night	9	247.31	43.7996	159.962	43.5495
5	3	15_211	F	Fast	HR	Day	4	36.03	0.26334	17.0502	18.7175
5	3	15_211	F	Fast	LR	Day	5	161.98	32.6838	67.416	61.8828
5	3	15_211	F	Fast	HR	Night	8	72.65	1.07071	46.2159	25.3684
5	3	15_211	F	Fast	LR	Night	5	118.86	11.2507	88.8647	18.7416
5	4	15_212	F	Slow	HR	Day	0	0	0	0	0
5	4	15_212	F	Slow	LR	Day	5	315.11	21.6197	74.9346	218.557
5	4	15_212	F	Slow	HR	Night	0	0	0	0	0
5	4	15_212	F	Slow	LR	Night	4	405.95	13.9534	178.965	213.03
5	2	15_215	F	Slow	HR	Day	2	19.2	0.228274	2.23473	16.7365
5	2	15_215	F	Slow	LR	Day	3	243.4	17.6437	116.043	109.713
5	2	15_215	F	Slow	HR	Night	1	21.47	0.620691	5.78242	15.0664
5	2	15_215	F	Slow	LR	Night	6	283.53	6.36471	134.133	143.034
5	2	15_218	M	Slow	HR	Day	0	0	0	0	0
5	2	15_218	M	Slow	LR	Day	5	549.9	34.7191	216.915	298.266
5	2	15_218	M	Slow	HR	Night	1	38.76	6.25576	15.0007	17.5035
5	2	15_218	M	Slow	LR	Night	6	422.38	24.0465	248.429	149.904
5	1	15_221	F	Slow	HR	Day	0	0	0	0	0
5	1	15_221	F	Slow	LR	Day	3	174.34	19.1481	49.1981	105.994
5	1	15_221	F	Slow	HR	Night	0	0	0	0	0
5	1	15_221	F	Slow	LR	Night	4	282.6	50.3141	129.275	103.013
5	3	15_222	F	Slow	HR	Day	0	0	0	0	0
5	3	15_222	F	Slow	LR	Day	2	239.07	22.3609	76.4322	140.277
5	3	15_222	F	Slow	HR	Night	0	0	0	0	0
5	3	15_222	F	Slow	LR	Night	4	191.22	16.7937	103.911	70.5143
5	3	15_225	M	Fast	HR	Day	1	38.68	4.0602	18.5808	16.0355
5	3	15_225	M	Fast	LR	Day	6	122.15	7.36586	97.4739	17.3132
5	3	15_225	M	Fast	HR	Night	12	78.94	7.24975	41.6799	30.0134
5	3	15_225	M	Fast	LR	Night	5	136.75	27.6928	81.4395	27.6156
5	4	15_226	M	Fast	HR	Day	3	46.61	4.52353	26.5736	15.5108
5	4	15_226	M	Fast	LR	Day	5	88.84	7.32025	72.6531	8.86665
5	4	15_226	M	Fast	HR	Night	5	105.53	14.2121	70.1777	21.1382
5	4	15_226	M	Fast	LR	Night	5	141.33	10.8794	90.5559	39.8891
5	1	15_238	M	Fast	HR	Day	0	0	0	0	0
5	1	15_238	M	Fast	LR	Day	5	153.53	19.0467	97.9412	36.545
5	1	15_238	M	Fast	HR	Night	6	209.47	23.44	102.446	83.581
5	1	15_238	M	Fast	LR	Night	8	134.05	21.7799	91.2563	21.0168
5	4	15_241	F	Fast	HR	Day	0	0	0	0	0
5	4	15_241	F	Fast	LR	Day	4	159.41	22.5682	121.442	15.399
5	4	15_241	F	Fast	HR	Night	6	226.93	13.249	115.031	98.644
5	4	15_241	F	Fast	LR	Night	4	158.14	22.2092	119.51	16.4168
5	3	15_244	M	Slow	HR	Day	1	12.78	0.19583	1.51502	11.0692
5	3	15_244	M	Slow	LR	Day	4	212.4	38.5112	97.0979	76.7923
5	3	15_244	M	Slow	HR	Night	1	15.77	0.285773	1.28995	14.1943
5	3	15_244	M	Slow	LR	Night	3	161.53	26.1452	65.9205	69.4643
5	2	15_246	M	Fast	HR	Day	0	0	0	0	0
5	2	15_246	M	Fast	LR	Day	6	208.54	9.4901	136.152	62.8995
5	2	15_246	M	Fast	HR	Night	7	266.95	19.459	100.694	146.795
5	2	15_246	M	Fast	LR	Night	5	162.35	23.0053	123.773	15.5707
5	4	15_249	F	Fast	HR	Day	2	45.04	4.14147	15.9856	24.915
5	4	15_249	F	Fast	LR	Day	7	223.97	20.5724	173.901	29.4981
5	4	15_249	F	Fast	HR	Night	5	109.6	5.02212	74.3609	30.213
5	4	15_249	F	Fast	LR	Night	11	156.81	33.7573	81.8957	41.1519
5	3	15_250	M	Fast	HR	Day	0	0	0	0	0
5	3	15_250	M	Fast	LR	Day	9	90.95	23.9093	55.9067	11.138
5	3	15_250	M	Fast	HR	Night	5	180.96	22.186	113.135	45.639
5	3	15_250	M	Fast	LR	Night	8	59.2	12.3782	42.0999	4.7179
5	1	15_251	M	Slow	HR	Day	0	0	0	0	0
5	1	15_251	M	Slow	LR	Day	3	243.8	38.1814	109.195	96.4233
5	1	15_251	M	Slow	HR	Night	0	0	0	0	0
5	1	15_251	M	Slow	LR	Night	3	387.71	33.927	162.185	191.598

## Sheet: Weight changes
ID	Sex	Cognitive style/personality	Enclosure	Weight 1	Weight 2
15_085	F	Fast	3	23	21
15_161	F	Fast	4	21	15
15_162	F	Slow	1	20	20
15_221	F	Slow	1	22	20
15_222	F	Slow	3	24	22
15_173	F	Fast	2	25	23
15_091	F	Fast	4	23	21
15_137	F	Slow	4	18	14
15_141	F	Slow	4	25	21
15_211	F	Fast	3	17	20
15_212	F	Slow	4	17	16
15_215	F	Slow	2	21	21
15_241	F	Fast	4	29	28
15_092	F	Slow	2	23	20
15_097	F	Slow	3	20	18
15_204	F	Fast	2	19	17
15_100	F	Slow	2	18	16
15_249	F	Fast	4	26	23
15_209	F	Fast	1	22	20
15_210	F	Fast	1	28	25
15_133	F	Fast	2	17	15
15_250	M	Fast	3	26	21
15_251	M	Slow	1	30	28
15_152	M	Slow	1	22	20
15_166	M	Slow	1	24	24
15_225	M	Fast	3	27	25
15_218	M	Slow	2	19	18
15_226	M	Fast	4	26	23
15_169	M	Fast	3	22	21
15_157	M	Fast	1	29	27
15_187	M	Fast	3	29	25
15_188	M	Slow	1	32	29
15_197	M	Fast	2	23	23
15_238	M	Fast	1	28	22
15_244	M	Slow	3	22	22
15_246	M	Fast	2	28	25
15_199	M	Slow	1	28	22
15_203	M	Fast	3	30	27
15_182	M	Slow	3	29	26

## Sheet: Legend
F	Female
M	Male
HR	High-risk area
LR	Low-risk area
GUD	Giving-up density
